# Supplementary material for: De novo GRIN variants in M3 helix associated with neurological disorders control channel gating of NMDA receptor
Source: Cell Mol Life Sci. 2024 Mar 28;81(1):153. doi: 10.1007/s00018-023-05069-z (PMC10973091; doi:10.1007/s00018-023-05069-z)
Supplement: Supplementary file 1 — Supplementary file1 (XLSX 33 KB) [file 18_2023_5069_MOESM1_ESM.xlsx]

## Sheet: Suppl Table S1
Supplemental Table S1. Clinical features and genetic characteristic of patients with GRIN variants located in M3
	Patient-1	Patient-2	Patient-3	Patient-4	Patient-5	Patient-6	Patient-7	Patient-8	Patient-9	Patient-10	Patient-11	Patient-12	Patient-13	Patient-14	Patient-15	Patient-16	Patient-17	Patient-18	Patient-19	Patient-20	Patient-21	Patient-22	Patient-23	Patient-24	Patient-25	Patient-26	Patient-27	Patient-28	Patient-29	Patient-30	Patient-31	Patient-32	Patient-33	Patient-34	Patient-35	Patient-36	Patient-37	Patient-38	Patient-39	Patient-40	Patient-41	Patient-42	Patient-43	Patient-44	Patient-45	Patient-46	Patient-47	Patient-48	Patient-49
Gender	F	M	M	F	M	M	M	M	M	F	F		F			M	M	F	F	F	M	F	M	M	M	M		NA		F	M	M	F	M	M	F		F	NA	NA	M	M	NA	NA	NA	F	NA	NA
Age at last review	10.5y	19y	6.6y	24y	7.6y	5.5y (no information after 8mo of age)	5y	14y	2y	11y	5y		13Y			20y	19mo	31y	19y	8y	5y	16y	22w gestation	25w gestation	8y 8mo	26y		NA		12y	4y	8y	4y	6y	4y 6mo	1y		14y	NA	NA	2y	15y	20y	NA	7y	2y	NA	NA
Diagnosis	DD, ID	Epi, DD, autism, ID	Epi, ID	ID	Epi, IS, DD	Epi	Epi, ID	Epi, MD, ID	EPI, MD, ID	Epi, EOEE, MD, ID	DD, ID	NA	DD, MD	DEE, ID	NA	Epi, ID, CVI, ASD	Epi, ID, MD, CVI	Epi, ID	Epi, DD, IS	Epi, DD	Epi, ID, DD, MD	Epi, ID, LD	Inborn genetic diseases	NA	Epi, EE, ID	Epi, DD, ID	not provided	Epi, ID, DD, LD, MD	Epi	DD, ID	Epi, ID, MD	ID, DD, MD, LD	ID, DD, MD, LD	Epi, ID, DD, CVI	Epi, DD	Epi, ID, DD, LD, MD	NA	Epi, ASD, ID	Epi, ID	Epi, ID, DD, CVI	Epi, DD	Epi, DD, ID, LD, MD, ASD	Epi, DD, ID	Epi, DD, ID	Epi, ID, DD, LD, MD	ID, DD, ADHD	Epi, ID, MCD, MC, CVI	Epi, ID, MCD, CVI	Inborn genetic diseases
Family history	unknown	negative	unknown		unknown	unknown	unknown	negetive	negetive	negetive	unknown		unknown			NA	negative	unknown	NA	negative	negative	negative	negative	NA	negative	negetive		negative		negative	negative	negative	negative	negative	negative	NA		unknown	NA	negative	Unknown	negative	negative	negative	negative	negative	NA	NA
Perinatal period	unknown	normal	unknown	37 weeks, breech position	37.5 weeks GA, trouble feeding and gaining weight after discharge from nursery	unknown	unknown	normal	At the time of delivery, the mother was found to be group B strep positive	complicated by threatened abortion	Bili lights x5d, questionable GDM during pregnancy		unknown			NA	normal	normal pregnancy, forceps delivery	NA	32 week preterm, c-section,Prenatal history was complicated by the prenatal identification of clubfeet on a 22-week ultrasound	normal	decreased fetal movements and hyperemesis during pregnancy, normal delivery and immediate post-natal period. Trouble feeding and latching as newborn	NA	NA	recusitation at birth, increased lower extremity tone	normal		NA		normal	NA	normal	preterm labor (week 30)	polyhydramnios and preterm labour (week 32 )	sepsis treated with Antibiotics	NA		normal	NA	preterm labour (week 30)	normal	NA	NA	NA	NA	normal	NA	NA
Age at onset		6mo	2y		9mo	2mo	2mo	2mo	2w	43d	1mo		N/A			15mo	3mo	5mo	4mo	12mo	5mo	1y	NA	NA	25d	5mo		7mo		6mo	1y	19mo	20mo	6mo	2mo	8mo		unknown	NA	9mo	18mo	2y	NA	NA	2mo	NA	NA	NA
Seizure types	none	myoclonic, stimulus-induced seizures	GTC	reported as having been treated for seizures but no details provided, not current	epileptic spasms	tonic, epileptic spasms, myoclonic	tonic, absence	epileptic spasms	epileptic spasms	unilateral eyelid/perioral myoclonus, cyanosis affecting the lips, tonic posture of the upper limbs, and clonic jerks of the lower ones, followed by facial rush, eructation, and flatulence	focal		none			febrile seizure and GTCS	tonic seizure	epileptic spasms	infantile spasms	tonic seizures, startling seizures	complex partial seizure	myoclonic, tonic, epileptic spasms	NA	NA	gelastic laugh, gaze deviation, stiffening of the whole body	(1) staring; (2) focal clonic with Jacksonian march; (3) myoclonic; (4) focal tonic (right side stiff, hear turn to the right, arms extended)		epileptic spasms	Landau-Kleffner syndrome	2020 single febrile seizure (flu positive, fever of 105)	non-epileptic spasms	no seizure	no seizure	myoclonic seizures evolved to infantile spasms	partial seizures,	tonic seizure evolved to infantile spasms		nonconvullsive	unspecified seizures	focal seizures with secondary generalization	GTC, generalized myoclonic, atonic	focal seizures to seizure free(10y)	unspecified seizures	focal seizures	epileptic spasms	no seizure	epileptic spasms	focal seizures and generalised seizures
EEG features	normal	generalized spike and slow waves	slow background, generalized IEDs (2.4y)	some EEGs normal, some with epileptiform activity but type not specified	multifocal epileptiform discharges, no hypsarrhythmia with spasms	hypsarrhythmia 2mo	slow background, multifocal IEDs	diffuse spike-wave and polyspike-wave bursts (3 mo)	generalized bursts of very high amplitude interictal epileptiform discharges, alternating with intermittent electrical cerebral suppression (3 mo）	recurrent, high-voltage delta waves on bilateral occipital regions, mostly asynchronous(3mo); Recurrent interictal high-voltage, bilateral spike-wave discharges at 1-1.5 Hz on bilateral centro-temporal regions, followed by brief sequences of slow delta activity, interspersed with brief tracts of diffuse background slowing with a “quasi-periodic” pattern(4y)	normal (3mo)		not performed			NA	NA	hypsarrhythmia 8mo	hypsarrhythmia	generalized slowing, low voltage	focal epileptic activity in the right centrotemporal area (7mo）	slow background, multifocal IEDs	NA	NA	slow dysrhythmic background, frequent spike and sharp wave activity in the bilateral posterior quadrants in drowsiness and sleep, sleep background disorganized, suggestive of encephalopathy, suggestive of lowered seizure threshold from posterior head regions	multifocal epileptiform discharges (ages 14y, 19y)		NA		consistent with mild diffuse encephalopathy, most likely secondary to sedative use. No epileptiform abnormalities or lateralizing signs were seen. A sleep deprived or sleep EEG to look for continuous spike-and-wave during sleep has been recommended, but not yet performed	normal	no epileptiform abnormalities	normal	diffuse background slowing and disorganization, electroclinical seizures, some with generalized and some with focal onset, and interictal generalized spike-slow wave complexes and multifocal spikes	epileptic foi and generalized discharges	multifocal sharp waves/spike waves with secondary generalization		Slow background, multifocal IEDs, ESES, LGS	NA	multifocal sharp waves	ESES	Electrical status epilepticus during slow-wave sleep	NA	NA	generalized epilepticform	sharp wave complexes in the temporoparietal region. Generalization to both hemispheres	NA	NA
Response to medication	N/A	TPM--seizure free since 9 y; trial of memantine with no developmental or behavioral improvement	LMG not tolerated, currently on CBD and ZNG with ongoing seizures although less than prior frequency	Carbemazepine - unclear if taken	treated with Pred, spasms resolved	failed VGB, currently treated with TMX, PHB with ongoing seizures	failed OXC, TMX, Pred; currently treated with KD, ONFI, LVT, ZNG and ongoing seizures	Clorazepate and ZNS :partially effective;VPA, CBZ, PB and potassium bromide: not effective	ACTH:partially effective; VGB, FBM, CLB: not effective	LEV, VPA, CBZ, barbiturates, lamotrigine, hydrocortisone, and ACTH: not effective	responded to OXC - unclear if still taking this medication		N/A			VPA, LTG: seizure free	NA	ACTH (responded but spasms recurred after taper such that another course was administered), PHB. Seizures returned at 10Y and were treated with OXC, VPA, TMX, LMG, LVT, ONFI, RFM	NA	Keppra, topiramate, clonazepam-partial	PB: effective	failed: PHB, Tegretol, LVT, OXC, ZNG, ONFI, RFM, PHT, VPA, VNS, LCS, FYC (ongoing seizures)	NA	NA	combination of LEV, TPM, PB, VPA partially effective	ineffective: LEV, CLB. Current: LTG, memantine		NA		n/a - memantine therapy for 1 y (no developmental change appreciated)	NA	NA	NA	RFM, ZNS (ongoing szs), others: LEV, TMX, VPA, VGB, KLO	CZP, Levetiracetam, vit b6, CLB: partially effective	not effective: VPA, CLB, LEV,Steroids,TPM, OXC, VGB.		perampanel, zonisamide (prior CBD, KTG, OXC)	NA	NA	CLB, LEV (ongoing)	NA	NA	NA	NA	NA	NA	NA
Developmental delay	normal gait, non-verbal, incontinent	non-verbal, non-ambulatory, unable to sit without assistance, little functional use of hands, can not reach or grab objects, no use of utensils, cortical visual impairment	walks with assistance, non-verbal, uses switches to communicate,	non-verbal, walks with assistance and independently but with crouched gait, diapers, some hand use	non-verbal, non-ambulatory, some head control, no hand use	enrolled at 8mo - gross motor delay when evaluated by developmental therapy	unable to sit or walk, no hand use, non-verbal	no head control, no rolling over, no speech	no eye contact or visual track, poor head control,	global psychomotor delay	at 2y - alerts to sound, rolls but unable to sit, consonant babble		sat 1.5 years, walked 2y, speaks in 4-5 word sentences			severe ID	no sitting and no speech	ambulatory (toe walking), 2 word phrases and some babble, can feed self and use switches, not toilet trained	severe ID	profound global delay, ventilator, G-tube	no sit or roll over, poor eye contact and very limited social interaction	rolling 15mo, transfer toys 16mo, non-verbal, unable to sit unsupported, non-ambulatory	the fetus was 22 weeks gestation by dates but only 20 weeks and 6 days based by size	Low brain weight -2 SD	no head control, unable to rise to sitting position, unable to roll over	non-verbal, non-ambulatory, G-tube for nutrition		severe global developmental delay		Yes. No formal IQ testing. At age 12y, parents feel skills are equivalent to a 2y/ Severe ID. Sat up at 1y, pulled up at 18 mo, walked at 3 y, walks with a narrow gait, runs with awkward gait. Has a immature pincer grasp. Receptive language > expressive. Uses 4 -5 words, some signs ("eat", "music"), and other verbalizations to communicate. Can follow 1-2 step commands. Very social and engaged. Lo…	NA	retarded psychomotor development, with delayed acquisition of language and motor milestones (sitting at 19mo, walking at 20mo, two-word phrases at 5y, and three-word phrases at 6–7y)	delayed acquisition of language and motor milestones (walking at 20mo, first words at 17mo, and two-word phrases at 25mo)	profound global developmental delay without regression, non-verbal, no hand use, not sitting, g-tube	severe	profound global developmental delay		sentences, feeds self, bilateral rakes, walk reduced, incontinent	NA	profound global developmental delay	feeds self, bilateral rakes, babbles, walk reduced	speech regression	profound global developmental delay	global developmental delay	profound global developmental delay	mild ID	severe ID	severe ID
Hypotonia and movement disorder	stereotypies	hypotonia with contractures of hamstrings; frequent rocking movements of torso and intermittent head banging; no eye contact/ no visual tracking	dystonia, ataxia, myoclonus	no movement disorder reported	spasticity	rigidity, tremor	myoclonus	stereotyped movements of fingers. Peculiar involuntary movements groaning with head swaying and breath held	appendicular hypertonia and spasticity, and diffused hyperreflexia	severe axial hypotonia and distal dystonic	myoclonus, chorea, stereotypies		rigidity and freezing- Parkinsonian			NA	axial hypotonia	no movement d/o reported	hypotonia, spasticity	hypertonia-diffuse	NA	hypotonia, chorea	NA	NA	axial and oral hypotonia	hypotonia; multifocal myoclonus		myoclonia; mild hypotonia		no	Severe hyperkinesia, increased tonus, tonic movements	generalized dystonia with upper limb predominance, fluctuating muscular tone with a predominant extensor pattern in the lower limbs, truncal hypotonia	mild dystonia of the upper limbs, dyskinesic movements, intentional and postural tremor, and major difficulties in fine manipulation, apraxic gait and lack of motor coordination	dystonia, spasticity, myoclonis	hypotonia	unspecified		none	NA	severe hypotonia	ataxia	mild hypotonia, no movement disorder	NA	severe hypotonia, involuntary movements, paroxysmal dyskinesia, movement abnormality of the tongue	severe axial hypotonia and limb hypertonia	choreiform movement disorder	NA	NA
MRI	normal	MRI with MRS both normal	normal	normal (4mo)	hypomyelination (3mo)	normal (2mo)	thin CC (3mo)	cerebral atrophy	normal	paratrigonal white matter hyper_x0002_intensity with partial involvement of the tapetum. left hippocampal atrophy	incidental arachnoid cyst, thin CC (8mo)		normal (6y)			NA	extensive polymicrogyria with occipital sparing	none	cerebral atrophy, VM	diffusely abnormal and dysplastic cortical gyral pattern, periventricular leukomalacia, volume loss	a thin corpus callosum and mild ventriculomegaly with mild cerebellar atrophy	diffuse WM volume loss L>R, microcephaly (2y)	severe parenchymal thinning throughout both cerebral hemispheres, with moderate to severe ventriculomegaly; abnormal cortical infolding along the left frontal lobe; hypoplastic corpus callosum	NA	polymicrogyria with posterior predominance	thin posterior corpus callosum; Mild asymmetric right cerebral and cerebellar volume loss; possible right mesial temporal sclerosis		normal		normal	NA	normal	normal	normal	Slight corpus callosum hypoplasia	prominent external CSF spaces, normal myelination		normal	NA	Corpus callosum dysplasia, delayed myelination and wide periventricular region	macrocephaly, rathke's cleft cyst	normal	NA	NA	brain atrophy, mildly dilated ventricles, thin splenium of corpus callosum	normal	malformation of cortical development	malformation of cortical development
Other neurological features	none reported	CVI	CVI	CVI, neurostorms	none reported	CVI	CVI	microcephaly	none	dystonic posturing of the hands (claw hands), equinovarus deformity, and evident brisk osteo tendineous reflexes	CVI, optic nerve hypoplasia					cortical blindness, ASD	spastic quadriplegia, roving eye movements	amblyopia and bilateral esotropia corrected with surgery	amblyopia	microcephaly, not tracking, dystonia	severe postnatal microcephaly	club foot, tethered cord (released 10m), CVI	NA	Prominent philtrum, broad nasal bridge, anteverted nostrils	spasticity of the extremities, baseline seizures 2-3 per day | cortical blindness | roving eye movements	NA		quadriplegia		eye movements are full and conjugate. Deep tendon reflexes are 2+ throughout. Tone and strength are grossly normal. Narrow based gait. No tremor or clonus.	hemiparesis	convergent strabismus and hypermetropia	convergent strabismus and sleep disturbances	cortical visual impairment, oropharyngeal dysphagia; memantine: "a little helpful"		NA		"visual processing disorder", anxiety, depression, SIJ, memantine: no changes	NA	Cerebral visual impairment, failure to thrive due to vomiting, congenital hypothyroidia, retinitis pigmentosa, plagiobrachycephaly, upslant palpebral fissures, deep nasal bridge, small nose, alae nasi, long philtrum, cupid bow’s upper lip and bilateral club feet, ADHD	esotropia	bucofacial dyspraxia, autistic features	NA	protruding ear, Congenital visual impairment, Mild conductive hearing impairment, Postnatal microcephaly	arthrogryposis of 4 extremities and contracture of knees, neonatal contractures of distal joints (elbows, hands / fingers, knees, and pes equinovarus), axial hypotonia and limb hypertonia, Hypopnea and bradycardia during the first month of life; gastroesophagal reflux; facial dysmorphy with pectus excavatum and contractures of joints. Nystagmus, bilateral limited abduction, VEP reduced amplitudes.	ADHD	cortical visual impairment	cortical visual impairment
Source	this study	this study, ClinVar	this study, ClinVar	this study, ClinVar	this study	this study	this study	Ohba et al., 2015, ClinVar	Xu et al., 2021, ClinVar	this study, Pironti et al., 2018; ClinVar	this study, ClinVar	this study, ClinVar	this study	this study, ClinVar	this study, ClinVar	Lemke et al., 2016; ClinVar	Fry et al., 2018	this study	Lemke et al., 2016; Epi4K 2013	this study, ClinVar	Ohba et al., 2015; ClinVar	this study	Lemke et al., 2016, ClinVar	Brock et al., 2023	this study, ClinVar	this study, ClinVar	this study, ClinVar	this study, ClinVar; Strehlow et al., 2019	this study, ClinVar	this study, ClinVar	Zhu X et al., 2015; ClinVar	Fernández-Marmiesse et al., 2018; ClinVar	Fernández-Marmiesse et al., 2018; ClinVar	Amador et al., 2020; ClinVar	this study, ClinVar	von Stülpnagel 2017, Strehlow 2019; ClinVar	this study, ClinVar	this study, ClinVar	Retterer 2016, Strehlow 2019; ClinVar	de Ligt 2012, Strehlow 2019; ClinVar	this study, ClinVar	Lesca 2013; ClinVar	[83]; ClinVar	Strehlow 2019; ClinVar	Strehlow 2019; ClinVar	Platzer 2017, Freunscht 2013; ClinVar	Platzer 2017; ClinVar	Helbig 2016, Farwell 2015, Platzer 2017; ClinVar	this study, ClinVar
GRIN/GluN variants																		chr9:140057118; NM_001185090.1
cDNA	GRIN1_c.1909G>T	GRIN1_c.1910C>T	GRIN1_c.1910C>T	GRIN1_c.1913G>C	GRIN1_c.1913G>T	GRIN1_c.1923G>A	GRIN1_c.1923G>A	GRIN1_c.1923G>A	GRIN1_c.1923G>A	GRIN1_c.1921A>T	GRIN1_c.1921A>G	GRIN1_c.1924A>C	GRIN1_c.1925T>C	GRIN1_c.1927A>G	GRIN1_c.1930G>A	GRIN1_c.1933G>T	GRIN1_c.1940A>G	GRIN1_c.2003A>C	GRIN1_c.1940A>C	GRIN1_c.1949A>T	GRIN1_c.1950C>G	GRIN1_c.1954G>A	GRIN1_c.1958C>G	GRIN1_c.1957G>A	GRIN1_c.1961T>G	GRIN1_c.1964T>A	GRIN2A_c.1895C>T	GRIN2A_c.1903G>A	GRIN2A_c.1915G>A	GRIN2A_c.1924C>A	GRIN2A_c.1925T>G	GRIN2A_c.1928C>A	GRIN2A_c.1928C>A	GRIN2A_c.1930A>G	GRIN2A_c.1936A>G	GRIN2A_c.1936A>G	GRIN2A_c.1937C>G	GRIN2A_c.1943 A>G	GRIN2A_c.1943A>G	GRIN2A_c.1945C>G	GRIN2A_c.1948 G>T	GRIN2A_c.1954T>G	GRIN2A_c.1959G>A	GRIN2A_c.1957A>G	GRIN2A_c.1961T>C	GRIN2B_c.1906G>C	GRIN2B_c.1907C>T	GRIN2B_c.1916C>T	GRIN2B_c.1922T>C
Protein	GluN1-A637S	GluN1-A637V	GluN1-A637V	GluN1-G638A	GluN1-G638V	GluN1-M641I	GluN1-M641I	GluN1-M641I	GluN1-M641I	GluN1-M641L	GluN1-M641V	GluN1-I642L	GluN1-I642T	GluN1-I643V	GluN1-V644M	GluN1-A645S	GluN1-Y647C	GluN1-Y647S	GluN1-Y647S	GluN1-N650I	GluN1-N650K	GluN1-A652T	GluN1-A653G	GluN1-A653T	GluN1-F654C	GluN1-L655Q	GluN2A-S632F	GluN2A-A635T	GluN2A-V639I	GluN2A-L642M	GluN2A-L642R	GluN2A-A643D	GluN2A-A643D	GluN2A-S644G	GluN2A-T646A	GluN2A-T646A	GluN2A-T646R	GluN2A-N648S	GluN2A-N648S	GluN2A-L649V	GluN2A-A650S	GluN2A-F652V	GluN2A-M653I	GluN2A-M653V	GluN2A-I654T	GluN2B-A636P	GluN2B-A636V	GluN2B-A639V	GluN2B-I641T
Inheritance	de novo	de novo	de novo		de novo	de novo	de novo	de novo	de novo	de novo	de novo		de novo			de novo	de novo	de novo	de novo	de novo	de novo	de novo	de novo		de novo	de novo		de novo		de novo	de novo	de novo	de novo	de novo	de novo	de novo		de novo	de novo	de novo	de novo	de novo	de novo	de novo	de novo	de novo	de novo	de novo
Pathogenicity prediction
Classification (ACMG Guideline 2015)	likely pathogenic	likely pathogenic	likely pathogenic	likely pathogenic	likely pathogenic	likely pathogenic	likely pathogenic	likely pathogenic	likely pathogenic	likely pathogenic	uncertain significance	uncertain significance	likely pathogenic	uncertain significance	uncertain significance	likely pathogenic	likely pathogenic	likely pathogenic	likely pathogenic	uncertain significance	likely pathogenic	uncertain significance	likely pathogenic	uncertain significance	uncertain significance	uncertain significance	uncertain significance	likely pathogenic	uncertain significance	uncertain significance	likely pathogenic	likely pathogenic	likely pathogenic	likely pathogenic	likely pathogenic	likely pathogenic	uncertain significance	likely pathogenic	likely pathogenic	likely pathogenic	likely pathogenic	likely pathogenic	likely pathogenic	likely pathogenic	likely pathogenic	likely pathogenic	likely pathogenic	likely pathogenic	uncertain significance
ExAC	NF	NF	NF	NF	NF	NF	NF	NF	NF	NF	NF	NF	NF	NF	NF	NF	NF	NF	NF	NF	NF	NF	NF	NF	NF	NF	NF	NF	NF	NF	NF	NF	NF	NF	NF	NF	NF	NF	NF	NF	NF	NF	NF	NF	NF	NF	NF	NF	NF
gnomAD	NF	NF	NF	NF	NF	NF	NF	NF	NF	NF	NF	NF	NF	NF	NF	NF	NF	NF	NF	NF	NF	NF	NF	NF	NF	NF	NF	NF	NF	NF	NF	NF	NF	NF	NF	NF	NF	NF	NF	NF	NF	NF	NF	NF	NF	NF	NF	NF	NF
PolyPhen-2	probably damaging (0.994)	possibly damaging (0.999)	possibly damaging (0.999)	probably damaging (1.000)	probably damaging (1.000)	probably damaging (0.98)	probably damaging (0.98)	probably damaging (0.98)	probably damaging (0.98)	possibly damaging (0.901)	probably damaging (1.000)	probably damaging (0.989)	probably damaging (0.989)	probably damaging (0.972)	probably damaging (1.000)	probably damaging (0.998)	probably damaging (1.000)	probably damaging (1.000)	probably damaging (1.000)	benign(0.068)	probably damaging (0.995)	probably damaging (1.000)	probably damaging (1.000)	probably damaging (1.000)	probably damaging (1.000)	probably damaging (1.000)	probably damaging (0.998)	probably damaging (0.986)	possibly damaging (0.692)	probably damaging (1.000)	probably damaging (0.999)	probably damaging (0.999)	probably damaging (0.999)	probably damaging (0.998)	probably damaging (0.991)	probably damaging (0.991)	probably damaging (1.000)	probably damaging (0.998)	probably damaging (0.998)	probably damaging (0.983)	possibly damaging (0.887)	probably damaging (0.990)	possibly damaging (0.659)	probably damaging (0.997)	probably damaging (0.999)	probably damaging (1.000)	probably damaging (1.000)	probably damaging (1.000)	probably damaging (1.000)
SIFT	not tolerated	not tolerated	not tolerated	tolerated	tolerated	tolerated	tolerated	tolerated	tolerated	tolerated	tolerated	not tolerated	not tolerated	not tolerated	not tolerated	not tolerated	not tolerated	not tolerated	not tolerated	not tolerated	not tolerated	not tolerated	not tolerated	not tolerated	not tolerated	not tolerated	tolerated	tolerated	tolerated	not tolerated	not tolerated	not tolerated	not tolerated	not tolerated	not tolerated	not tolerated	not tolerated	tolerated	tolerated	not tolerated	not tolerated	tolerated	not tolerated	not tolerated	tolerated	tolerated	tolerated	tolerated	not tolerated
Mutation Taster	disease causing	disease causing	disease causing	disease causing	disease causing	disease causing	disease causing	disease causing	disease causing	disease causing	disease causing	disease causing	disease causing	disease causing	disease causing	disease causing	disease causing	disease causing	disease causing	disease causing	disease causing	disease causing	disease causing	disease causing	disease causing	disease causing	disease causing	disease causing	disease causing	disease causing	disease causing	disease causing	disease causing	disease causing	disease causing	disease causing	disease causing	disease causing	disease causing	disease causing	disease causing	disease causing	disease causing	disease causing	disease causing	disease causing	disease causing	disease causing	disease causing
Align-GVGD	Class C65	Class C55	Class C55	Class C55	Class C65	Class C0	Class C0	Class C0	Class C0	Class C0	Class C15	Class C0	Class C0	Class C25	Class C15	Class C65	Class C65	Class C65	Class C65	Class C65	Class C65	Class C55	Class C55	Class C55	Class C65	Class C65	Class C65	Class C55	Class C25	Class C0	Class C65	Class C65	Class C65	Class C55	Class C55	Class C55	Class C65	Class C45	Class C45	Class C25	Class C65	Class C45	Class C0	Class C15	Class C65	Class C25	Class C55	Class C55	Class C65
																																			ClinVar ID: SUB12127880
Fry AE, Fawcett KA, Zelnik N, et al. De novo mutations in GRIN1 cause extensive bilateral polymicrogyria. Brain. 2018;141(3):698-712. doi:10.1093/brain/awx358
von Stülpnagel C, Ensslen M, Møller RS, Pal DK, Masnada S, Veggiotti P, Piazza E, Dreesmann M, Hartlieb T, Herberhold T, Hughes E, Koch M, Kutzer C, Hoertnagel K, Nitanda J, Pohl M, Rostásy K, Haack TB, Stöhr K, Kluger G, Borggraefe I.: Epilepsy in patients with GRIN2A alterations: Genetics, neurodevelopment, epileptic phenotype and response to anticonvulsive drugs. Eur J Paediatr Neurol 2017, 21…
Ariadna Amador, Christopher D Bostick, Heather Olson, Jurrian Peters, Chad R Camp, Daniel Krizay, Wenjuan Chen, Wei Han, Weiting Tang, Ayla Kanber, Sukhan Kim, JiaJie Teoh, Megha Sah, Sabrina Petri, Hunki Paek, Ana Kim, Cathleen M Lutz, Mu Yang, Scott J Myers, Subhrajit Bhattacharya, Hongjie Yuan, David B Goldstein, Annapurna Poduri, Michael J Boland, Stephen F Traynelis, Wayne N Frankel, Modelli…
Brock S, Laquerriere A, Marguet F, Myers SJ, Hongjie Y, Baralle D, Vanderhasselt T, Stouffs K, Keymolen K, Kim S, Allen J, Shaulsky G, Chelly J, Marcorelle P, Aziza J, Villard L, Sacaze E, de Wit MCY, Wilke M, Mancini GMS, Hehr U, Lim D, Mansour S, Traynelis SF, Beneteau C, Denis-Musquer M, Jansen AC, Fry AE, Bahi-Buisson N. Overlapping cortical malformations in patients with pathogenic variants …
de Ligt J, Willemsen MH, van Bon BW, Kleefstra T, Yntema HG, Kroes T, Vulto-van Silfhout AT, Koolen DA, de Vries P, Gilissen C, del Rosario M, Hoischen A, Scheffer H, de Vries BB, Brunner HG, Veltman JA, Vissers LE.: Diagnostic exome sequencing in persons with severe intellectual disability. N Engl J Med 2012, 367(20):1921-9.
Epi4K Consortium; Epilepsy Phenome/Genome Project, Allen AS, Berkovic SF, Cossette P, Delanty N, Dlugos D, Eichler EE, Epstein MP, Glauser T, Goldstein DB, Han Y, Heinzen EL, Hitomi Y, Howell KB, Johnson MR, Kuzniecky R, Lowenstein DH, Lu YF, Madou MR, Marson AG, Mefford HC, Esmaeeli Nieh S, O'Brien TJ, Ottman R, Petrovski S, Poduri A, Ruzzo EK, Scheffer IE, Sherr EH, Yuskaitis CJ, Abou-Khalil B,…
Farwell KD, Shahmirzadi L, El-Khechen D, Powis Z, Chao EC, Tippin Davis B, Baxter RM, Zeng W, Mroske C, Parra MC, Gandomi SK, Lu I, Li X, Lu H, Lu HM, Salvador D, Ruble D, Lao M, Fischbach S, Wen J, Lee S, Elliott A, Dunlop CL, Tang S.: Enhanced utility of family-centered diagnostic exome sequencing with inheritance model-based analysis: results from 500 unselected families with undiagnosed genet…
Fernández-Marmiesse A, Kusumoto H, Rekarte S, et al. A novel missense mutation in GRIN2A causes a nonepileptic neurodevelopmental disorder. Mov Disord. 2018;33(6):992-999. doi:10.1002/mds.27315
Freunscht I, Popp B, Blank R, Endele S, Moog U, Petri H, Prott EC, Reis A, Rübo J, Zabel B, Zenker M, Hebebrand J, Wieczorek D.: Behavioral phenotype in five individuals with de novo mutations within the GRIN2B gene. Behav Brain Funct 2013, 9:20.
Helbig KL, Farwell Hagman KD, Shinde DN, Mroske C, Powis Z, Li S, Tang S, Helbig I.: Diagnostic exome sequencing provides a molecular diagnosis for a significant proportion of patients with epilepsy. Genet Med 2016, 18(9):898-905.
Lemke JR, Geider K, Helbig KL, Heyne HO, Schütz H, Hentschel J, Courage C, Depienne C, Nava C, Heron D, Møller RS et al.: Delineating the GRIN1 phenotypic spectrum: A distinct genetic NMDA receptor encephalopathy. Neurology 2016, 86(23):2171-2178.
Lesca G, Rudolf G, Bruneau N, Lozovaya N, Labalme A, Boutry-Kryza N, Salmi M, Tsintsadze T, Addis L, Motte J, Wright S, Tsintsadze V, Michel A, Doummar D, Lascelles K, Strug L, Waters P, de Bellescize J, Vrielynck P, de Saint Martin A, Ville D, Ryvlin P, Arzimanoglou A, Hirsch E, Vincent A, Pal D, Burnashev N, Sanlaville D, Szepetowski P.: GRIN2A mutations in acquired epileptic aphasia and relate…
Ohba C, Shiina M, Tohyama J, Haginoya K, Lerman-Sagie T, Okamoto N, Blumkin L, Lev D, Mukaida S, Nozaki F, Uematsu M, Onuma A, Kodera H, Nakashima M, Tsurusaki Y, Miyake N, Tanaka F, Kato M, Ogata K, Saitsu H, Matsumoto N.: GRIN1 mutations cause encephalopathy with infantile-onset epilepsy, and hyperkinetic and stereotyped movement disorders. Epilepsia 2015, 56(6):841-8.
Pironti E, Granata F, Cucinotta F, Gagliano A, Efthymiou S, Houlden H, Salpietro V, Di Rosa G. Electroclinical history of a five-year-old girl with GRIN1-related early-onset epileptic encephalopathy: a video-case study. Epileptic Disord. 2018 Oct 1;20(5):423-427. doi: 10.1684/epd.2018.0992. PMID: 30355546.
Platzer K, Yuan H, Schütz H, Winschel A, Chen W, Hu C, Kusumoto H, Heyne HO, Helbig KL, Tang S, Willing MC, Tinkle BT, Adams DJ, Depienne C, Keren B, Mignot C, Frengen E, Strømme P, Biskup S, Döcker D, Strom TM, Mefford HC, Myers CT, Muir AM, LaCroix A, Sadleir L, Scheffer IE, Brilstra E, van Haelst MM, van der Smagt JJ, Bok LA, Møller RS, Jensen UB, Millichap JJ, Berg AT, Goldberg EM, De Bie I, …
Retterer K, Juusola J, Cho MT, Vitazka P, Millan F, Gibellini F, Vertino-Bell A, Smaoui N, Neidich J, Monaghan KG, McKnight D, Bai R, Suchy S, Friedman B, Tahiliani J, Pineda-Alvarez D, Richard G, Brandt T, Haverfield E, Chung WK, Bale S.: Clinical application of whole-exome sequencing across clinical indications. Genet Med 2016, 18(7):696-704.
Strehlow V, Heyne HO, Vlaskamp DRM, et al. GRIN2A-related disorders: genotype and functional consequence predict phenotype. Brain. 2019;142(1):80-92. doi:10.1093/brain/awy304
Xu Y, Song R, Chen W, Strong K, Shrey D, Gedela S, Traynelis SF, Zhang G, Yuan H. Recurrent seizure-related GRIN1 variant: Molecular mechanism and targeted therapy. Ann Clin Transl Neurol. 2021 Jul;8(7):1480-1494. doi: 10.1002/acn3.51406. Epub 2021 Jul 6. PMID: 34227748; PMCID: PMC8283169.
Zhu X, Petrovski S, Xie P, Ruzzo EK, Lu YF, McSweeney KM, Ben-Zeev B, Nissenkorn A, Anikster Y, Oz-Levi D, Dhindsa RS, Hitomi Y, Schoch K, Spillmann RC, Heimer G, Marek-Yagel D, Tzadok M, Han Y, Worley G, Goldstein J, Jiang YH, Lancet D, Pras E, Shashi V, McHale D, Need AC, Goldstein DB.: Whole-exome sequencing in undiagnosed genetic diseases: interpreting 119 trios. Genet Med 2015, 17(10):774-81.
ACTH, Adrenocorticotropic Hormone
AED, anti-epileptic drug
ADHD, Attention-deficit hyperactivity disorder
CBZ, carbamazepine
CLB, clobazam
CVI: cortical visual impairment
CZP, clonazepam
d, days
DD, developmental delay
DQ, developmental quotient
EE, epileptic encephalopathy
ESM, ethosuximide
FBM, felbamate
ID, intellectual disability
EPI, epilepsy
LCM, lacosamide
LEV, levetiracetam
LTG, lamotrigine
mo, months
N/A, not avalible
NF, not found
IQ, Intelligence Quotient
PB, phenobarbital
TPM, topiramate
VGB, vigabatrin
VNS, ethylloflazepate
VM, Ventriculomegaly
VPA, valproate
w weeks
y, years
[truncated: 7 more columns]
